# Supplementary material for: Intrinsic motivation in virtual assistant interaction for fostering spontaneous interactions
Source: PLoS One. 2021 Apr 23;16(4):e0250326. doi: 10.1371/journal.pone.0250326 (PMC8064575; doi:10.1371/journal.pone.0250326)
Supplement: S1 Spreadsheet — (XLSX) [file pone.0250326.s009.xlsx]

## Sheet: Mininal Data Set
Fig. #	Mean	S.D (error bar)	Statistical method used			F value	P value	# samples
Fig. 6
Small uncertainty, Low expectation	4.976	1.32272	Two way ANOVA/Bonferroni comparison. Uncertainty is between-group; 6 participants each group. Expectation is within-group.			1.827	0.206	6
Small uncertainty, High expectation	6.054	0.928357						6
Large uncertainty, Low expectation	5.143	1.32272						6
Large uncertainty, High expectation	5.357	0.928357						6
Fig. 7
Small uncertainty, Low expectation	4.393	1.51623				0.259	0.573	6
Small uncertainty, High expectation	5.464	1.05328						6
Large uncertainty, Low expectation	4.35	1.79303						6
Large uncertainty, High expectation	5	1.24434						6
Fig. 8
Small uncertainty, Low expectation	4.19	1.38886				0.002	0.963	6
Small uncertainty, High expectation	4.905	1.1978						6
Large uncertainty, Low expectation	4.2	1.64361						6
Large uncertainty, High expectation	4.867	1.41825						6
Fig. 9
Small uncertainty, Low expectation	3.966	0.933256				1.763	0.214	6
Small uncertainty, High expectation	4.533	1.09982						6
Large uncertainty, Low expectation	4.919	1.10472						6
Large uncertainty, High expectation	4.895	1.30068						6
Fig. 10
Small uncertainty, Low expectation	3.536	1.11942				2.361	0.155	6
Small uncertainty, High expectation	4.357	1.17331						6
Large uncertainty, Low expectation	4.65	1.32517						6
Large uncertainty, High expectation	4.45	1.38641						6
Fig. 11	Sum	Remark						# samples
Small uncertainty, Low expectation	5	Fig 11 does not involve statistical analysis. The graph is built using accumulated numbers of interactions, sorted by uncertainty group and level of expectation.						6
Small uncertainty, High expectation	28							6
Large uncertainty, Low expectation	9							6
Large uncertainty, High expectation	13							6
Fig. 12
Low expectation, Intrinsic	4	Fig 12 does not involve statistical analysis. The graph is built using accumulated numbers of interactions, sorted by motivation type and level of expectation.						6
Low expectation, Non-intrinsic	1							6
High expectation, Intrinsic	21							6
High expectation, Non-intrinsic	7							6
Fig. 13
Low expectation, Intrinsic	1	Fig 13 does not involve statistical analysis. The graph is built using accumulated numbers of interactions, sorted by motivation type and level of expectation.						6
Low expectation, Non-intrinsic	8							6
High expectation, Intrinsic	4							6
High expectation, Non-intrinsic	9							6
Fig. 14	Minimum	Maximum	Q2	Q1	Q3	Average	Remark
Small uncertainty, Intrinsic	3	6	4	3	5	4.25	Fig 14 and Fig 15 do not involve statistical analysis. The box plots are used to visualize the difference in numbers of interactions intuitively. Only one paricipant interacted with the large uncertainty assistant. See also worksheet 'Extended'.
Small uncertainty, Non-intrinsic	0	3	1	1	2	1.4
Large uncertainty, Intrinsic	0	2	1	1	2	1.3
Large uncertainty, Non-intrinsic	2	5	2	2	3.5	3
Fig. 15
Small uncertainty, Intrinsic	0	4	2	1	3	2
Small uncertainty, Non-intrinsic	1	4	2.5	1.75	3.25	2.5
Large uncertainty, Intrinsic	1	1	n/a	n/a	n/a	n/a
Large uncertainty, Non-intrinsic	4	4	n/a	n/a	n/a	n/a
Fig. 18-comparing uncertainty	Sum	Mean	S.D	Statistical method used		P value	# samples	Remark
Small uncertainty, Intrinsic	42	5.67	4.82	Paired sample t-test		0.007	9	See Fig 19 for box plot. See also worksheet 'Extended'.
Small uncertainty, Non-intrinsic	9						9
Large uncertainty, Intrinsic	3	0.56	1.01				9
Large uncertainty, Non-intrinsic	2						9
Fig. 18-comparing motivation type
Intrinsic, Small uncertainty	42	5	3.64	Paired sample t-test, one-tail		0.004	9
Intrinsic, Large uncertainty	3						9
Non-intrinsic, Small uncertainty	9	1.22	1.92				9
Non-intrinsic, Large uncertainty	2						9
Fig. 19	Minimum	Maximum	Q2	Q1	Q3	Average	# samples
Small uncertainty, Intrinsic	0	11	4	1	7	4.75	9
Small uncertainty, Non-intrinsic	0	3	0	0	3	1	9
Large uncertainty, Intrinsic	0	1	0	0	1	0.33	9
Large uncertainty, Non-intrinsic	0	2	0	0	0	0.22	9
Fig. 20	Mean	S.D (error bar)	Statistical method used		P value	# samples	Remark
Intrinsic motivation, Small uncertainty	5.94444	0.747682	Paired sample t-test		1.113	9	Comparison is made between small- and large uncertainty conditions.
Intrinsic motivation, Large uncertainty	5.69444	0.916667				9
Smartness, Small uncertainty	4.72222	0.860999			0.0013	9
Smartness, Large uncertainty	4.11111	1.25693				9
Comprehensibility, Small uncertainty	5.58333	0.81968			0.009	9
Comprehensibility, Large uncertainty	4.52778	0.605243				9
Extended
Fig 14 and Fig 15 - Number of interactions with the low expectation assistant
Participant group	Intrinsic	Non-intrinsic	Remark
Small uncertainty	0	4	Uncertainty is between-group; each group has 6 participants. Expectation is within-group. Each participant can interact with either the low- or the high expectation assistant (or both). Participants who did not interact are not omitted.
Small uncertainty	4	1
Large uncertainty	1	4
Fig 14 and Fig 15 - Number of interactions with the high expectation assistant
Participant group	Intrinsic	Non-intrinsic	Remark
Small uncertainty	3	0	Uncertainty is between-group; each group has 6 participants. Expectation is within-group. Each participant can interact with either the low- or the high expectation assistant (or both). Participants who did not interact are not omitted.
Small uncertainty	4	1
Small uncertainty	5	1
Small uncertainty	3	2
Small uncertainty	6	3
Large uncertainty	2	2
Large uncertainty	2	2
Large uncertainty	0	5
Fig 18 and 19 - Number of interactions
Uncertainty condition	Intrinsic	Non-intrinsic	Remark
Small uncertainty	5	3	Uncertainty is the only independent variable and is within-group. The total number of paprticipants is 9. Each participant can interact with either the small- or the large uncertainty assistant (or both).
Small uncertainty	1	0
Small uncertainty	4	0
Small uncertainty	0	0
Small uncertainty	11	3
Small uncertainty	9	0
Small uncertainty	4	0
Small uncertainty	1	0
Small uncertainty	7	3
Large uncertainty	0	0
Large uncertainty	1	0
Large uncertainty	0	0
Large uncertainty	0	0
Large uncertainty	0	0
Large uncertainty	0	0
Large uncertainty	0	0
Large uncertainty	1	0
Large uncertainty	1	2

## Sheet: Questionnaire scores
Guide for calculating sub-scale scores from quesitonnaire scores
1. Find corresponing quesitonnaire items for each sub-scale.
2. Each questionnaire item is responded by a score between 1 (totally disagree) and 7 (totally agree).
3. For each questionnaire item with an '(R)', substract its score from 8 to obatin the reversed item score.
4. Calculate average score for each sub-scale.
Experiment 1 - Sub-scales and their corresponding questionnaire items
		Question #
Intrinsic motivation		1	5(R)	10	12(R)	17	21	25
Smartness		2(R)	6	13(R)	18(R)
Comprehensibility		7	8(R)	19(R)	24
Trust/relatedness		3	11(R)	14(R)	16	20	23
Human-likeness		4(R)	5	9	22
Experiment 1 - High expectation condition
		Participant #
		1	2	3	4	5	6	7	8	9	10	11	12
Uncertainty group		Small	Small	Small	Large	Large	Large	Large	Small	Small	Large	Large	Small
Question #	1	7	7	5	4	7	7	4	6	7	6	7	6
	2	3	2	3	6	1	2	2	1	6	2	5	2
	3	6	6	3	6	2	6	2	7	3	1	3	4
	4	1	1	1	1	1	1	6	3	5	5	1	6
	5	1	1	1	1	1	1	3	2	2	2	1	2
	6	5	5	5	5	5	5	7	6	7	5	4	4
	7	2	2	5	5	2	2	6	6	6	5	3	4
	8	2	2	2	2	2	2	3	3	7	7	6	4
	9	7	6	4	4	6	6	6	5	6	5	5	4
	10	7	7	7	7	7	7	5	6	6	6	7	6
	11	2	4	5	3	3	2	5	2	4	7	5	5
	12	1	1	1	1	1	1	1	2	3	2	2	2
	13	1	1	1	1	1	1	3	1	3	3	6	4
	14	3	3	3	3	3	3	1	2	3	4	5	5
	15	5	5	5	5	5	5	3	5	2	3	2	2
	16	7	7	7	7	7	7	5	6	6	1	4	5
	17	7	6	5	3	7	6	3	6	6	6	7	6
	18	2	2	2	2	2	2	1	2	3	5	4	5
	19	2	2	2	2	2	2	4	3	3	6	2	3
	20	1	1	1	1	1	1	1	3	2	3	2	2
	21	7	7	7	7	7	7	1	6	6	5	3	3
	22	7	7	7	7	7	7	6	6	6	5	4	3
	23	5	5	3	3	5	6	2	5	5	4	3	3
	24	7	7	6	5	7	6	7	6	5	3	6	5
	25	7	7	5	4	7	6	5	6	6	6	7	6
Experiment 1 - Low expectation condition
		Participant #
		1	2	3	4	5	6	7	8	9	10	11	12
Uncertainty group		Small	Small	Small	Large	Large	Large	Large	Small	Small	Large	Large	Small
Question #	1	7	7	5	4	7	6	5	4	4	6	5	6
	2	2	1	4	6	2	2	2	2	7	3	6	2
	3	7	6	2	4	3	6	2	5	2	1	2	3
	4	1	1	1	1	1	1	5	6	6	5	2	4
	5	1	1	1	1	1	1	2	6	5	2	4	2
	6	5	5	5	5	5	5	7	4	2	6	2	5
	7	1	2	6	5	3	3	7	5	2	5	3	5
	8	2	2	2	2	2	2	7	6	7	7	6	5
	9	7	6	4	5	6	6	7	3	2	5	6	4
	10	7	7	7	7	7	7	5	4	2	6	5	6
	11	2	3	6	3	2	3	4	2	5	7	3	3
	12	1	1	1	1	1	1	1	4	2	1	2	3
	13	1	1	1	1	1	1	5	5	6	1	6	2
	14	3	3	3	3	3	3	1	4	2	4	5	3
	15	5	5	5	5	5	5	6	2	2	2	2	2
	16	7	7	7	7	7	7	4	4	2	2	4	5
	17	7	6	5	3	7	6	4	3	2	5	5	5
	18	2	2	2	2	2	2	1	5	6	5	5	4
	19	2	2	2	2	2	2	7	5	6	1	5	2
	20	1	1	1	1	1	1	1	5	6	4	4	1
	21	7	7	7	7	7	7	1	2	2	5	3	3
	22	7	7	7	7	7	7	6	2	2	4	4	4
	23	5	6	3	3	5	5	2	3	2	5	3	4
	24	7	7	3	5	6	5	7	5	2	6	4	7
	25	7	6	5	4	7	6	5	3	3	6	5	5
Experiment 2 - Sub-scales and their corresponding questionnaire items:
		Question #
Intrinsic motivation		1	4(R)	6(R)	12
Smartness		2	5(R)	8(R)	10
Comprehensibility		3(R)	7	9(R)	11
Experiment 2 - High expectation condition
		Participant #
		1	2	3	4	5	6	7	8	9
Question #	1	5	5	7	5	4	6	7	5	7
	2	4	3	6	6	5	6	6	5	6
	3	2	2	2	2	3	3	1	2	4
	4	2	2	1	1	3	2	1	1	1
	5	3	6	2	5	3	2	5	6	1
	6	2	6	1	1	2	2	1	1	1
	7	3	6	6	2	5	6	7	5	4
	8	4	3	3	5	5	3	2	5	4
	9	3	2	4	5	2	2	1	2	3
	10	5	4	6	6	5	5	5	4	6
	11	5	6	7	6	6	7	7	7	7
	12	6	7	7	6	6	6	7	7	6
Experiment 2 - Low expectation condition
		Participant #
		1	2	3	4	5	6	7	8	9
Question #	1	4	5	7	6	4	5	6	6	7
	2	4	3	5	6	5	6	4	2	6
	3	1	3	5	5	4	5	2	3	4
	4	2	3	1	2	2	2	1	4	2
	5	2	6	3	3	5	1	5	7	2
	6	1	2	1	1	2	2	1	2	2
	7	4	6	4	3	4	3	5	2	4
	8	3	5	5	5	4	6	3	7	5
	9	2	4	6	3	5	5	4	6	3
	10	5	3	5	6	5	6	3	2	5
	11	5	5	7	6	6	7	5	6	7
	12	6	6	7	7	5	6	6	6	6
